# Supplementary material for: Development of a new intraocular lens power calculation method based on lens position estimated with optical coherence tomography
Source: Sci Rep. 2020 Apr 16;10:6501. doi: 10.1038/s41598-020-63546-y (PMC7162886; doi:10.1038/s41598-020-63546-y)
Supplement: Supplementary file 1 — Dataset 1. [file 41598_2020_63546_MOESM1_ESM.xlsx]

## Sheet: Training set
I.D.	R/L	Age	Sex	IOL Power		preoperative	K1(IOLMaster)	K2(IOLMaster)	AL(IOLMaster)	ACD(IOLMaster)	LT(IOLMaster)	CCT(IOLMaster)	Ave anterior K(CASIA2)	Ave posterior K(CASIA2)	CCT(CASIA2)	ASD(CASIA2)	LT(CASIA2)	ESD(CASIA2)	ATA depth(CASIA2)	ATA wide(CASIA2)		postoperative 1M	SE	IOL position(CASIA2)
1	R	72	F	18.5			44.15	45	25.28	3.07	5.08	583	44.9	-6.3	566	2.61	5.04	4.62	3.434	11.346			-3.25	4.173
2	R	65	F	19.5			44.1	44.65	23.94	3.66	4.41	532	44.6	-6.5	519	3.25	4.43	4.601	3.294	11.7			0	4.467
3	R	78	M	21			44.06	44.06	24.04	2.66	4.88	542	44.1	-6.3	525	2.25	4.88	4	2.915	11.201			-2.25	3.767
4	R	74	F	19.5			43.01	43.74	25.28	3.18	4.1	593	43.2	-6.2	589	2.75	4.1	4.245	3.403	11.42			-2.625	3.722
5	R	64	F	25.5			45.26	46.49	21.74	2.87	4.3	488	45.9	-6.4	469	2.51	4.3	4.049	3.263	11.245			-0.625	3.752
6	R	68	F	20.5			44.3	45.3	23.48	2.67	4.28	533	44.4	-6.3	564	2.22	4.66	4.302	3.271	11.322			-0.5	3.891
7	R	74	F	19			45.77	46.13	23.56	3	4.88	546	45.9	-6.5	531	2.56	4.91	4.261	3.31	11.185			-0.625	4.125
8	R	67	M	16			42.38	43.61	25.75	3.7	4.1	510	43.3	-6.1	491	3.34	4.12	4.446	3.337	11.939			-0.75	4.466
9	R	50	F	18			43.2	44.58	25.05	3.63	4.25	592	43.9	-6	570	3.16	4.16	4.527	3.482	11.862			-1.625	4.31
10	R	63	M	16			43.45	45.26	25.9	3.41	4.44	601	44.7	-6.3	583	2.93	4.47	4.441	3.35	11.858			-2.375	4.253
11	R	62	F	24.5			41.59	42.37	23.27	3.33	4.8	576	42	-6.1	556	2.88	4.82	4.416	3.318	11.953			-0.25	3.94
12	R	43	M	17			42.31	43.54	25.29	3.79	3.89	600	43.2	-6.2	575	3.47	3.85	4.431	3.378	11.629			-0.375	4.23
13	R	73	M	20.5			44.19	45.08	24.02	2.92	4.42	566	44.8	-6.3	544	2.48	4.43	4.084	3.147	11.406			-1.75	3.86
14	R	76	M	18.5			42.22	42.4	25.86	3.2	4.65	606	42.3	-6.2	581	2.73	4.64	4.44	3.198	11.55			-2.375	4.06
15	R	67	M	20.5			43.16	43.53	24.58	3.15	4.59	626	43.4	-6.2	603	2.66	4.59	4.092	3.189	11.295			-2.375	3.83
16	R	66	F	22			42.94	43.83	23.48	3.54	4.37	589	43	-6.1	570	3.07	4.36	4.528	3.573	12.025			0.375	4.15
17	R	57	F	16			42.33	43.31	25.65	3.28	4.4	529	42.9	-6.1	513	2.84	4.44	4.196	3.382	11.692			-0.625	4.04
18	R	78	F	25			41.15	41.9	23.33	3.22	4.17	530	41.5	-5.8	516	2.82	4.16	3.733	3.13	11.886			-1.375	3.48
19	L	86	F	18			43.8	44.3	24.62	3.13	4.79	490	44.2	-6	468	2.75	4.82	4.092	3.252	11.722			-1.625	4.16
20	R	70	F	19			44.93	45.05	23.75	3.35	4.47	464	45.2	-6.2	444	3.01	4.51	4.445	3.65	11.9			-0.125	4.26
21	R	71	F	14.5			43.63	44.05	26.2	3.18	4.84	585	44.1	-6.3	560	2.72	4.86	4.215	3.58	11.48			-1.625	4.51
22	R	65	M	21.5			43.19	43.76	24.38	3.23	4.56	549	43.3	-6.1	530	2.82	4.53	4.027	3.338	11.607			-1.75	4.08
23	R	58	F	20.5			45.07	45.85	23.38	3.16	4.17	549	45.6	-6.5	533	2.75	4.18	4.233	3.31	11.005			-1.5	3.81
24	R	68	M	19.5			42.98	43.68	24.21	3.33	4.57	503	43.4	-6	489	2.96	4.59	4.527	3.646	11.689			-0.375	4.3
25	R	85	F	23			44.03	44.79	23.3	2.83	5.17	549	44.7	-6.4	532	2.42	5.18	3.964	3.123	11.077			-1.5	3.92
26	R	83	F	20.5			46.34	46.34	23.38	2.92	4.7	467	46.5	-6.6	452	2.6	4.72	4.021	3.221	10.548			-2	4.02
27	R	76	M	17.5			43.2	43.73	25.75	3.18	4.97	559	43.4	-6.2	540	2.76	4.98	4.333	3.315	11.75			-2.25	4.01
28	R	74	M	15			44.06	44.8	26.25	3.21	4.32	617	44.5	-6.5	589	2.71	4.33	4.407	3.266	11.16			-2.875	4.15
29	R	79	F	20.5			44.13	44.8	23.68	3.05	4.36	541	44.4	-6.2	516	2.64	4.37	4.384	3.239	11.285			-0.75	3.93
30	R	55	F	20.5			42.09	42.4	24.4	2.81	4.2	525	42.4	-5.9	510	2.42	4.2	3.928	3.225	11.774			-1.125	3.72
31	R	52	F	22			43.84	44.85	23.89	3.05	4.24	641	44.6	-6.6	616	2.55	4.25	3.837	2.876	10.583			-2.875	3.63
32	R	74	F	21.5			41.21	42.42	24.33	3.09	4.15	474	42.1	-5.9	461	2.75	4.14	3.681	3.244	11.827			-1.125	3.72
33	R	46	F	18			42.3	43.56	25.68	3.12	4.4	562	42.6	-6.1	543	2.68	4.43	3.943	3.267	11.662			-2	4.17
34	R	81	F	22			42.86	43.51	23.99	3	4.77	554	43.3	-5.7	533	2.57	4.77	4.248	3.326	11.812			-1.375	3.98
35	R	68	F	21.5			44.7	45.16	23.13	3.17	4.43	525	45.2	-6.3	507	2.77	4.43	4.39	3.486	11.698			-1	3.952
36	R	80	F	21			44.26	44.7	23.4	3.19	4.52	537	44.4	-6.5	524	2.76	4.52	4.105	3.037	11.032			-0.125	3.845
37	R	71	F	20.5			42.96	44.39	23.95	2.82	5.09	581	43.6	-6.2	564	2.37	5.13	4.317	3.215	11.628			-0.375	4.09
38	R	77	F	17.5			44.28	44.82	25.54	2.84	5.43	589	44.3	-6.3	572	2.37	5.16	4.048	3.156	11.227			-3.25	4.201
39	R	72	F	24			43.23	44.52	22.8	3.35	4.33	535	43.6	-6.1	521	2.92	4.33	4.118	3.528	11.939			0	3.885
40	R	86	F	23.5			43.28	44.15	22.99	2.81	4.66	536	43.7	-6.1	522	2.39	4.68	3.788	3.242	11.463			-0.125	3.783
41	R	81	F	22.5			45.51	46.05	22.5	2.95	4.2	577	45.3	-6.3	558	2.52	4.17	3.735	2.887	10.947			-1.375	3.52
42	R	54	F	12			42.11	42.78	27.96	3.82	4.26	505	42.5	-5.8	492	3.45	4.29	4.763	3.535	12.301			-1.625	4.503
43	R	52	F	21.5			43.71	45.23	23.31	3.59	3.83	563	44.8	-6.3	542	3.14	3.85	4.603	3.589	12.128			-0.75	4.032
44	R	85	F	24			46.93	47.39	21.8	3.09	4.92	595	46.5	-6.7	585	2.6	4.95	4.395	3.136	10.748			0.125	3.837
45	R	67	F	21			43.4	44.79	23.68	3.25	4.31	549	44.1	-6.1	533	2.81	4.32	4.308	3.327	11.628			-0.375	3.957
46	R	56	M	11			42.58	44.36	27.49	3.79	3.71	529	43.3	-6	513	3.39	3.73	4.493	3.456	12.23			-1	4.164
47	R	65	F	15.5			43.11	44.31	26.6	3.29	4.21	561	43.6	-6.3	543	2.85	4.21	4.502	3.453	11.48			-3	4.196
48	R	74	M	16			44.84	46.13	25.68	3.1	4.85	582	45.5	-6.4	567	2.65	4.89	4.114	3.128	10.931			-2.625	4.22
49	R	63	F	21			43.97	43.97	24.06	3.31	4.46	586	44	-6.3	575	2.84	4.46	4.484	3.509	11.603			-1.375	4.181
50	R	70	F	21			44.24	44.76	24.21	2.67	4.8	573	44.9	-6.4	556	2.22	4.79	3.868	2.879	10.911			-3.25	3.437
51	R	47	F	23			44.01	44.91	22.81	2.41	5.01	590	44.4	-6.5	565	1.96	5.02	3.738	2.978	11.113			-0.75	3.451
52	R	85	F	25			42.45	43.08	23.76	2.86	4.85	581	43.3	-6.1	566	2.44	4.84	4.276	3.198	11.071			-3.375	3.806
53	R	76	F	25.5			45.17	45.87	21.85	2.57	4.56	544	45.4	-6.4	533	2.16	4.58	3.656	2.818	10.927			-1.375	3.424
54	Ｒ	71	F	18.5			43.74	44.61	25.32	3.22	4.33	555	44.5	-6.5	541	2.76	4.34	4.138	3.018	11.435			-3.25	3.889
55	R	77	F	13			42.21	43.03	26.89	3.31	4.44	554	42.3	-6.1	539	2.88	4.46	4.39	3.296	11.696			-1	4.094
56	Ｒ	79	M	21.5			44.79	45.39	23.21	2.79	5.27	593	45.3	-6.4	572	2.32	5.3	4.004	3.275	11.567			-0.375	4.16
57	R	78	M	20.5			44.44	45.02	23.62	3.47	4.62	540	44.7	-6.2	520	3.07	4.66	4.894	3.62	11.832			-0.375	4.349
58	R	72	F	14			43.96	44.94	26.57	3.55	4.34	621	44.7	-6.5	597	3.04	4.35	4.499	3.3	11.027			-2.5	4.353
59	R	66	M	16			43.27	44.24	26.28	3.64	3.85	574	43.8	-6.3	558	3.18	3.84	4.231	3.162	11.264			-3.125	3.938
60	R	80	F	19			43.56	45.42	24.17	3.1	4.34	576	44.6	-6.2	564	2.66	4.35	3.863	3.332	11.55			-0.625	3.985
61	R	74	M	15			42.3	42.84	27.1	3.9	4.06	597	42.7	-6.1	584	3.42	4.08	4.774	3.179	11.786			-2	4.533
62	R	51	M	18			41.25	42.28	26.58	3.72	3.94	553	42.2	-6	539	3.31	3.96	4.491	3.349	11.933			-3.125	4.056
63	R	73	F	19.5			43.46	44.7	24.98	3.43	4.54	530	44	-6.3	516	3	4.54	4.249	3.339	11.803			-2.625	4.072
64	R	77	M	20			40.82	41.17	25.9	3.76	4.53	583	41.1	-5.7	563	3.29	4.56	4.906	3.721	12.373			-1.875	4.247
65	R	67	M	11			44.83	45.33	27.4	3.81	4.15	523	45.3	-6.3	510	3.4	4.18	4.433	3.424	11.389			-3	4.478
66	R	73	M	22.5			44.05	44.29	23.68	2.19	5.39	572	44.5	-6.3	560	1.75	5.4	3.653	2.903	11.017			-1.5	3.995
67	R	70	F	20.5			43.81	44.58	23.78	3.37	4.32	498	44	-6.1	479	2.99	4.33	4.475	3.348	11.602			-0.875	4.08
68	R	66	M	19			40.76	42.26	25.16	3.27	4.61	606	41.8	-5.9	588	2.8	4.6	4.181	3.356	11.755			-0.375	4.249
69	R	70	M	17			42.43	43.49	26.22	3.55	4.62	589	43.2	-6.2	570	3.08	4.65	4.613	3.537	12.165			-2.125	4.48
70	R	73	M	15.5			41.72	43.12	27.08	3.82	4.07	538	42.8	-5.8	526	3.39	4.08	4.909	3.362	11.536			-3	4.397
71	R	64	F	24.5			44.82	45.8	22.65	2.74	4.67	528	45.3	-6.6	510	2.35	4.68	3.974	2.851	10.754			-2.5	3.555
72	R	26	M	16.5			40.24	40.79	27.15	3.48	3.64	607	40.4	-5.7	593	2.96	3.64	4.128	2.93	11.951			-2.25	3.83
73	Ｒ	74	F	22			48.02	48.77	22.44	2.77	4.68	601	48.4	-7.1	580	2.3	4.67	3.951	3.063	10.723			-2.25	3.972
74	Ｒ	44	M	20.5			42.71	43.35	24.1	3.28	3.88	595	43.3	-6.1	575	2.88	3.83	3.759	3.159	11.625			-1.125	3.795
75	Ｒ	72	F	18			43.36	44.13	24.68	3.44	4.14	491	43.8	-6.1	468	3.06	4.14	4.005	3.2	11.875			-0.875	4.148
76	Ｒ	66	F	21.5			42.09	42.28	24.08	3.51	4.46	517	42.2	-6	506	3.1	4.49	4.839	3.658	12.177			0	4.302
77	R	69	F	22			44.71	44.95	23.7	3.29	4.03	548	44.7	-6.5	529	2.85	4.03	3.787	3.195	11.236			-2.125	3.947
78	R	69	F	21.5			42.67	43.3	23.88	2.76	4.75	576	43	-6.1	557	2.31	4.78	3.842	3.146	11.609			-0.375	4.113
79	R	64	M	10			43.39	44.07	28.47	4.26	4.19	576	43.9	-6.1	564	3.8	4.24	4.781	3.699	11.886			-2.375	4.868
80	R	80	M	22			47.44	48.15	22.14	3.05	4.72	548	47.9	-6.8	533	2.64	4.74	4.208	3.449	10.983			-0.625	4.014
81	R	82	M	23.5			42.53	42.82	23.38	2.53	5.04	597	42.9	-6	576	2.07	5.05	3.444	3.077	11.468			-0.75	3.677
82	R	72	M	21			42.43	42.9	24.06	3.36	4.32	558	42.6	-6	543	2.93	4.33	4.177	3.313	11.726			0	3.927
83	R	66	F	22			46.29	47.64	22.3	2.96	4.3	534	46.5	-6.7	506	2.55	4.3	4.102	3.202	10.997			-0.125	3.687
84	R	68	F	14.5			44	45.05	26.93	3.46	4.85	604	44.5	-6.3	575	2.99	4.61	3.45	3.004	11.695			-3.625	4.394
85	R	51	F	10			44.35	46.13	26.73	3.54	4.16	597	45	-6.3	583	3.07	4.18	4.409	3.369	11.422			-1	4.148
86	R	53	M	19.5			43.79	44.43	24	3.58	4.24	597	44.3	-6.3	576	3.13	4.23	4.242	3.488	11.794			-0.125	4.331
87	R	68	F	15.5			44.57	45	25.11	3.77	3.99	563	44.8	-6.4	545	3.32	3.98	4.41	3.383	11.394			-0.75	4.247
88	R	81	F	23			42.81	43.43	23.24	2.45	4.8	543	43.3	-6	523	2.03	4.8	3.647	3.371	11.924			-0.375	3.855
89	R	65	F	15.5			43.66	43.81	25.39	3.08	4.24	541	44	-6.1	524	2.68	4.25	4.186	3.282	11.938			-1.125	3.77
90	R	81	F	24			43.85	44.02	22.82	2.83	4.47	636	43.9	-6.8	617	2.32	4.49	3.788	2.843	10.399			-0.375	3.382
91	R	73	F	21.5			43.55	44.07	23.54	3.29	4.39	568	43.8	-6.1	553	2.89	4.41	4.079	3.35	11.156			-0.625	4.303
92	R	85	F	21.5			45.07	46.35	22.93	3.09	4	492	46	-6.5	478	2.72	3.99	4.004	3.086	11.082			-1.5	3.634
93	R	68	F	17			43.6	43.91	25.86	3.31	4.41	500	43.8	-6	491	2.87	4.43	4.355	3.377	11.555			-3.125	4.065
94	R	70	F	23			43.52	44.23	23.11	2.91	4.6	575	44	-6.3	562	2.46	4.62	4.347	3.111	11.053			-0.25	4.054
95	R	69	F	21.5			45.14	45.94	22.94	2.59	4.86	550	45.7	-6.5	531	2.18	4.86	4.163	3.141	10.949			-0.625	3.837
96	R	64	F	14			45	46.28	25.99	3.48	4.76	560	45.9	-6.5	536	3.05	4.51	4.553	3.513	10.976			-2.125	4.288
97	R	55	F	18			43.05	44.35	24.67	2.86	4.41	499	43.7	-6.2	492	2.49	4.41	4.196	3.453	11.743			-0.5	3.962
98	R	83	M	20.5			41.44	42.34	24.62	3.29	4.73	578	42.3	-6	562	2.82	4.77	4.472	3.366	11.545			-0.5	4.138
99	R	70	F	15.5			46.13	46.59	25.41	3.1	4.45	536	43.4	-6.6	524	2.69	4.44	4.186	3.072	10.941			-3.375	3.977
100	R	78	M	12.5			42.56	43.98	27.96	3.45	5.02	502	42.8	-6.1	490	3.08	4.8	4.739	3.494	12.256			-3	4.713
101	R	73	M	22			42.43	42.96	23.77	2.57	4.92	533	42.4	-6	523	2.14	4.96	4.066	3.018	11.253			-0.5	3.79
102	R	61	F	22			43.42	44.53	23.39	2.5	4.96	591	44.2	-6.2	577	2.06	4.94	3.87	3.063	11.328			-0.625	3.715
103	R	87	M	20.5			43.6	44.97	23.76	3.85	4.79	584	44.2	-6.1	559	3.38	4.3	5.052	3.839	12.438			-0.25	4.445
104	Ｒ	73	M	20			42.07	43.04	24.42	3.24	4.29	571	42.5	-6.1	562	2.79	4.32	4.081	3.12	11.486			-0.25	3.941
105	Ｒ	85	F	25			45.79	46.62	21.81	2.82	5.01	561	46.2	-6.5	542	2.36	5.04	3.856	3.086	11.139			-1.125	3.589
106	R	70	M	16			43.38	44.04	26.17	3.43	4.58	607	43.9	-6.2	588	2.92	4.64	4.628	3.331	11.445			-2.25	4.427
107	R	58	F	12			41.29	43.02	27.2	3.1	4.54	622	42.2	-6.2	595	2.6	4.53	4.097	3.025	11.722			0	4.063
108	R	72	F	22			45.6	46.37	23.5	2.3	5.49	572	46	-6.5	559	1.83	5.61	4.25	3.39	11.298			-2.25	4.236
109	R	76	M	18.5			40.15	40.56	25.78	3.19	4.89	574	40.8	-5.8	555	2.74	4.92	4.259	3.269	12.307			-0.375	4.116
110	R	78	M	20.5			40.29	41.34	24.95	3.34	4.73	595	41.1	-5.7	577	2.85	4.76	4.297	3.334	12.077			-0.75	4.022
111	R	84	M	19			43.96	44.97	24.08	2.97	5.23	563	44.4	-6.4	548	2.53	5.03	3.194	3.397	11.357			-0.375	4.057
112	R	76	M	24.5			45.26	46.1	22.08	2.86	4.21	536	46	-6.6	521	2.45	4.22	3.745	3.111	10.671			-0.75	3.508
113	R	75	F	23			42.61	43.63	23.23	2.85	5.19	570	43.2	-6.3	553	2.4	5.22	4.439	3.227	11.369			-0.125	3.797
114	R	90	F	21			43.46	44.17	23.72	3.09	5.38	536	44.1	-6.2	511	2.68	5	3.24	3.415	11.661			-0.125	4.12
115	R	75	M	20			43.51	44.26	23.97	3.07	4.84	561	44.2	-6.2	542	2.64	4.86	3.994	3.157	11.333			-0.625	3.954
116	R	85	F	18.5			43.89	44.81	24.29	3.12	4.4	569	43.9	-6.2	552	2.7	4.4	3.966	3.099	11.272			-0.625	3.903
117	Ｒ	73	F	23			44.5	45	22.82	2.95	4.91	555	44.7	-6.4	530	2.51	4.91	4.003	3.22	11.367			-0.375	3.774
118	R	73	F	15			44.27	45.19	26.17	3.72	4.4	610	45	-6.5	591	3.23	4.28	4.211	3.39	11.353			-2.5	4.44
119	R	78	F	17.5			42.95	43.36	25.12	3.37	4.32	539	43.3	-6.2	534	2.95	4.38	4.212	3.148	11.243			-0.75	4.124
120	R	76	F	20			45.18	46.33	23.28	2.74	4.88	622	45.7	-6.8	601	2.24	4.68	3.766	2.86	10.587			-0.45	3.631
121	R	70	M	18.5			42.89	43.7	24.62	3.14	4.58	556	43.6	-6.1	537	2.73	4.59	4.146	3.169	11.555			-0.375	3.982
122	R	83	F	20.5			44.72	45.48	24.14	2.63	5.13	604	44.8	-6.2	577	2.16	5.14	3.561	2.976	11.392			-2.375	4.059
123	L	59	F	22.5			42.96	44.18	23.31	3.06	4.38	562	43.6	-6.2	550	2.61	4.4	4.192	3.26	11.857			-0.5	3.852
124	R	70	F	21			43.73	44.31	23.51	2.95	4.72	551	44.4	-6.2	531	2.54	4.73	4.486	3.502	11.614			-0.12	4.036
125	R	59	F	21.5			44.19	44.81	23.3	3	4.57	526	44.7	-6.3	511	2.58	4.58	3.905	3.299	11.058			-0.505	4.058
126	R	54	M	13.5			44.21	44.77	26.75	3.43	4.77	591	44.9	-6.2	566	3.04	4.61	4.695	3.469	11.639			-3	4.715
127	R	68	F	26			44.3	45.79	21.72	2.6	4.68	547	45.2	-6.4	535	2.19	4.7	3.427	2.965	11.158			0.33	3.512
128	L	75	F	23.5			44.46	45.18	22.45	3.27	3.99	583	44.7	-6.5	567	2.8	3.98	4.054	3.19	11.273			-0.215	3.662
129	R	85	M	22			42.2	42.82	23.71	2.96	5.01	586	42.7	-5.8	552	2.49	5.04	4.163	3.297	11.853			-0.155	4.122
130	R	76	F	24			43.59	43.77	22.72	2.91	4.86	548	43.8	-6.1	533	2.5	4.89	4.225	3.317	11.601			-0.815	3.633
131	R	67	F	22.5			44.78	45.3	23.21	2.82	4.6	558	45	-6.4	541	2.39	4.63	4.102	3.252	10.971			-1.62	3.824
132	R	54	M	10			44.24	44.96	27.95	3.71	4.39	482	44.5	-6.2	472	3.35	4.29	4.575	3.557	12.098			-2.65	4.459
133	L	74	F	24			40	40.79	23.95	2.75	4.82	600	40.3	-5.7	581	2.26	4.84	3.611	2.882	12.102			-1.455	3.117
134	R	71	F	20			43.9	44.2	23.93	3.52	3.86	522	44.5	-6.3	506	3.13	3.86	3.842	3.382	11.186			-0.365	4.056
135	Ｌ	58	M	20.5			44.35	44.96	23.65	3.09	4.43	543	44.9	-6.4	531	2.68	4.44	4.224	3.409	11.285			-0.54	4.073
136	Ｒ	83	F	23			43.9	44.51	22.97	2.38	5.08	586	44.3	-6.3	566	1.9	5.1	3.642	3.222	11.534			-0.68	3.706
137	R	78	F	21			43.62	44.51	23.5	3.25	3.99	616	44.2	-6.5	600	2.75	4.01	3.985	3.07	11.198			0.22	3.818

## Sheet: Validation set
I.D.	R/L	Age	Sex	IOL Power		preoperative	K1(IOLMaster)	K2(IOLMaster)	AL(IOLMaster)	ACD(IOLMaster)	LT(IOLMaster)	CCT(IOLMaster)	Ave anterior K(CASIA2)	Ave posterior K(CASIA2)	CCT(CASIA2)	ASD(CASIA2)	LT(CASIA2)	ATA depth(CASIA2)		postoperative 1M	SE
1	R	67	F	20.5			44.31	44.5	23.67	3.42	3.85	561	44.3	-6.3	551	2.99	3.86	3.037			-1.13
2	R	88	F	23			42.51	43.41	23.43	2.89	5.18	554	42.8	-6	538	2.48	5.2	3.424			-0.845
3	R	61	F	24			44.27	45.83	22.48	3.19	5.13	581	45.3	-6.5	565	2.75	4.96	3.488			-0.165
4	R	78	F	22			43.95	44.32	23.18	3.04	4.43	561	44.1	-6.3	545	2.61	4.42	3.313			0.13
5	R	79	F	20.5			43.34	43.75	23.99	3.11	4.79	577	43.2	-6.3	564	2.66	4.81	3.295			-0.165
6	R	59	F	23			44.78	44.78	22.64	3.28	4.16	520	44.8	-6.4	508	2.88	4.15	3.214			-0.275
7	R	71	M	21.5			42.61	43.13	23.76	2.91	5.11	552	43.2	-6.2	541	2.49	5.14	3.186			0.045
8	L	68	F	16			45.78	48.04	25.6	3.74	4.45	529	46.8	-6.6	518	3.32	4.34	3.396			-4.815
9	L	70	F	21			44.48	44.69	23.48	2.86	4.72	534	44.6	-6.1	524	2.42	4.78	3.508			-0.51
10	R	74	F	9			43.69	44.39	28.5	3.62	4.05	586	43.9	-6.3	566	3.16	4.06	3.058			-2.255
11	Ｒ	78	F	23			44.39	44.99	22.89	3.23	4.53	570	44.9	-6.3	555	2.78	4.56	3.144			-0.81
12	R	70	F	24.5			44.38	44.98	22.22	3.21	4.32	598	44.6	-6.5	583	2.74	4.32	3.436			-0.37
13	R	73	F	19.5			43.47	44.64	23.97	3.38	4.25	557	44.4	-6.5	541	2.95	4.26	3.069			-0.105
14	R	83	F	19			44.66	46.22	24.43	3.49	4.54	584	45.5	-6.4	563	3.04	4.56	3.415			-2.03
15	R	76	M	17			46.05	46.84	24.62	3.32	5.11	543	46.4	-6.7	527	2.9	4.54	3.333			-1.98
16	R	70	F	22.5			40.91	41.88	24.12	3.45	4.77	580	41.8	-6.1	563	2.99	4.67	3.338			-0.565
17	L	70	F	24			41.64	42	23.53	3.26	4.55	534	42.3	-6	514	2.84	4.56	3.15			-0.77
18	R	83	F	22			42.87	43.39	23.58	2.91	5.23	557	43.3	-6	543	2.48	5.27	3.327			-0.695
19	R	84	M	20.5			44.04	44.35	23.66	3.4	4.52	523	44.1	-6.3	508	2.99	4.56	3.311			-0.8
20	R	66	M	19			40.81	41.72	26.38	3.7	4.36	623	41.2	-5.7	606	3.19	4.39	3.408			-3.035
21	R	68	M	24.5			42.54	44.16	22.74	2.61	4.59	497	43.6	-6	481	2.24	4.6	3.132			-0.955
22	R	77	M	22			41	42.24	24.11	3.2	4.75	547	41.7	-6	530	2.8	4.77	3.473			-0.36
23	R	67	F	21			45.2	46.48	23.91	3.32	4.34	544	46.2	-6.6	520	2.88	4.36	3.446			-3.205
24	R	72	F	12.5			46.48	47.29	26.18	3.87	3.97	539	47	-6.6	529	3.45	3.99	3.657			-2.8
25	R	79	M	25			41.02	42.33	23.16	2.44	4.73	540	41.8	-5.8	525	2.03	4.74	2.913			-0.915
26	R	76	F	19.5			43.46	44.23	24.21	3.27	5.1	506	43.8	-6.1	493	2.91	4.89	3.362			-0.445
27	R	61	F	16			45.07	46.76	25.36	3.12	4.12	471	45.9	-6.4	461	2.77	4.13	3.128			-3.275
28	R	80	F	17			44.21	45.59	24.75	2.81	4.74	539	45.2	-6.3	524	2.4	4.74	3.117			-1.135
29	L	82	M	19			41.85	42.63	25.71	2.98	4.93	527	42.2	-6	512	2.57	4.91	3.416			-2.12
30	R	75	F	22.5			43.65	45.27	22.92	2.94	4.47	489	44.7	-6.4	475	2.58	4.49	3.023			-0.97
31	R	53	F	17			42.79	43.28	25.41	3.5	4.06	512	43.2	-6	499	3.09	4.1	3.442			-1.355
32	L	51	M	14.5			42.15	42.93	27.25	3.55	4.08	525	42.7	-6	515	3.13	4.11	3.516			-2.725
33	Ｒ	53	M	20			44.17	44.17	24.63	4.02	3.38	562	44.2	-6.5	541	3.59	3.42	3.273			-2.67
34	Ｒ	72	M	17.5			43.28	43.28	25.94	2.85	4.45	491	42.9	-6.1	480	2.47	4.46	2.959			-3.365
35	Ｒ	59	F	10			45.07	46.72	27.08	3.67	4.39	547	46	-6.6	538	3.26	4.34	3.566			-2.815
36	R	65	F	22			46.41	46.83	22.42	2.45	5.2	551	46.4	-6.6	533	2.02	5.23	3.055			0.21
37	R	64	M	17.5			43.96	44.22	24.53	3.44	4.45	601	44.3	-6.2	585	2.98	4.48	3.392			-0.39
38	R	73	M	17.5			42.87	43.49	25.92	2.8	5.38	549	43.5	-6.1	533	2.38	5.3	3.289			-2.525
39	L	64	M	18			43.65	44.15	24.61	2.9	4.21	513	44	-6.2	503	2.51	4.2	3.378			-0.555
40	R	74	M	19			44.08	44.86	24.89	3.41	5.12	550	44.7	-6.2	528	2.98	4.58	3.247			-2.87
41	R	69	F	17.5			40.46	41.01	26.86	3.15	4.56	569	40.6	-5.8	549	2.72	4.56	3.281			-2.48
42	R	54	F	14.5			43.42	44.06	26.49	3.82	3.95	542	43.8	-5.9	525	3.42	3.98	3.644			-2.465
43	R	68	F	19			46.39	46.6	24.28	3.3	4.53	578	46.4	-6.6	569	2.83	4.55	3.252			-2.275
44	L	41	F	14.5			40.26	41.52	27.07	3.39	4.35	603	43	-5.9	498	2.99	4.36	3.031			-0.565
45	R	85	M	20.5			43.78	45.1	23.77	3.03	4.5	555	44.6	-6	531	2.62	4.5	3.213			-1.595
46	L	59	M	11			43.92	44.81	26.66	3.53	4.34	591	44.2	-6.3	572	3.06	4.34	3.548			-0.16
47	R	70	M	20.5			42.52	43.73	24.11	3.43	3.94	512	42.8	-6	497	3.03	3.96	3.408			-0.71
48	R	67	M	17			42.92	43.84	25.99	3.24	4.59	515	43.4	-6.2	501	2.85	4.58	3.229			-2.435
49	L	76	M	17.5			43.9	44.76	25.18	1.96	6.15	523	44.2	-6.3	515	1.56	6.18	3.127			-1.13
50	R	81	M	21			42.44	43.35	24.07	2.75	4.97	530	43.2	-6	516	2.34	5	3.253			0.06
51	R	57	M	18			44.09	44.83	24.34	3.58	3.87	583	44.6	-6.2	574	3.1	3.88	3.014			-0.88
52	R	63	M	19			42.73	43.25	24.56	2.71	4.51	532	43	-6.1	509	2.33	4.52	2.955			-0.84
53	R	57	F	20			40.99	41.7	24.8	2.97	4.95	596	41.2	-6	579	2.36	4.97	3.226			0.09
54	R	73	F	21.5			45.31	45.86	22.84	3.11	4.21	540	45.8	-6.7	523	2.66	4.23	3.205			-0.945
55	R	76	M	18.5			42.59	43.37	25.17	3.16	4.5	582	43.1	-6.1	567	2.71	4.52	3.178			-2.1
56	R	58	M	12			46.16	46.5	26.23	3.75	3.91	553	46.5	-6.7	537	3.31	3.92	3.205			-2.175
57	R	92	F	17			43.06	43.8	25	3.71	4.32	499	43.6	-6.1	488	3.33	4.35	3.426			-0.09
58	R	88	F	23			44.62	45.47	22.72	2.74	5.08	538	45	-6.3	519	2.33	5.06	3.329			-0.865
59	R	75	F	24			40.6	40.8	23.88	2.6	4.84	588	41.1	-5.9	567	2.16	4.84	2.942			-0.995
60	R	79	F	25.5			44.01	45.05	22.07	2.65	4.98	497	44.8	-6.3	479	2.28	4.98	3.194			-0.32
61	R	82	M	22.5			41.37	42.36	23.78	2.79	5.08	564	41.9	-5.9	548	2.33	5.09	3.217			-0.185
62	L	75	F	23.5			41.1	41.5	23.67	2.49	5.18	525	41.5	-5.9	513	2.08	5.19	3.226			-0.325
63	L	62	F	19.5			41.33	42.19	25.1	2.91	4.31	561	42.2	-6	549	2.49	4.32	2.87			-0.94
64	R	104	M	24.5			40.18	41.49	24.19	2.56	5.4	546	41.1	-5.8	536	2.14	5.42	3.067			-2.035
65	R	64	F	19			43.57	44.28	24.21	3.67	4.07	567	44.1	-6.3	554	3.21	4.1	3.373			-0.07
66	R	78	F	20			42.73	43.54	24.26	3.08	4.88	505	43.2	-5.9	489	2.7	4.92	3.291			-0.84
67	L	61	M	17.5			42.52	43.05	25.3	3.59	4.31	518	42.8	-6	504	3.18	4.37	3.68			-0.815
68	R	69	F	23			43.05	43.5	23.54	3.5	4.54	555	43.4	-6.1	541	3.03	4.58	3.367			-0.72
69	R	72	F	21			44.71	45.17	23.87	2.48	5.11	588	45.2	-6.7	571	2	5.14	2.75			-2.055
70	R	80	M	21			43.88	44.61	23.52	3.09	4.39	569	44	-6.3	551	2.64	4.41	3.255			0.075
71	R	73	M	20			41.63	42.27	24.66	3.31	3.94	572	41.9	-5.8	550	2.85	3.95	3.312			-0.385
72	L	73	M	23			44.16	44.68	22.77	2.92	4.3	500	44.5	-6.3	492	2.55	4.3	3.14			-0.795
73	R	69	M	9			44.43	45.57	27.08	3.44	4.44	516	45	-6.2	502	3.02	4.47	3.286			-1.255
74	R	56	M	14			44.69	45.01	26.33	3.86	3.81	576	44.9	-6.3	563	3.39	3.79	3.649			-2.195
75	R	85	M	20.5			42.81	43.76	24.05	3.52	4.31	570	43.5	-6.2	554	3.07	4.3	3.436			-0.775
76	R	61	M	19.5			43.39	44.19	24.16	3.45	4.22	562	43.6	-6.2	551	3.01	4.25	3.322			-0.08
77	L	56	M	24			43.17	43.28	23.38	3.87	3.71	588	43.5	-6.3	569	3.39	3.71	3.538			-1.5
78	R	71	M	24.5			42.42	42.92	22.99	2.13	5.1	561	42.9	-6	547	1.68	5.13	2.726			-0.535
79	R	70	F	21.5			46.17	47.57	22.45	2.92	4.66	540	46.7	-6.6	529	2.52	4.66	3.264			-0.35
80	R	70	F	16.5			45.09	45.61	25.46	3.54	4.57	579	45.5	-6.5	567	3.08	4.61	3.384			-2.945
81	R	75	M	17			42.22	42.87	25.34	3.35	4.46	533	42.8	-6	515	2.95	4.47	3.593			-0.36
82	R	88	M	19			44.4	45.65	23.87	3.42	4.34	528	45.4	-6.4	508	3.01	4.38	3.596			-0.81
83	L	62	F	20			45.78	47.96	23.95	3.29	4.27	560	46.8	-6.7	548	2.83	4.3	3.404			-3.095
84	L	64	F	22.5			44.38	45.18	22.95	2.53	4.67	550	44.9	-6.7	531	2.07	4.68	2.889			-0.62
85	R	74	F	24.5			44.14	45.14	22.32	2.55	4.83	610	44.9	-6.4	586	2.08	4.83	3.186			-0.655
86	R	55	M	20			41.71	41.94	25.37	2.99	4.69	541	41.9	-5.9	527	2.58	4.72	2.947			-2.205
87	R	58	M	18.5			42.73	42.73	24.85	3.41	4.43	569	42.9	-6.2	553	2.94	4.47	3.124			0.015
88	R	81	F	24			41.94	43.05	23.19	2.96	4.69	546	42.8	-6.2	526	2.54	4.71	2.993			0.11
89	L	79	F	19.5			42.37	43.72	24.46	2.9	4.62	555	43	-6	541	2.45	4.65	3.463			-0.105
90	R	81	F	25			45.73	46.53	21.84	2.41	4.69	522	46.5	-6.4	499	2	4.71	3.269			-1.36
91	R	70	F	12			39.75	39.98	30.78	3.48	4.68	521	40.3	-6.2	496	3.07	4.72	3.268			-3.345
92	R	79	F	15.5			45.13	45.75	25.7	3.57	4.27	584	45.5	-6.4	573	3.09	4.32	3.31			-2.98
93	R	69	M	19			42.44	42.86	24.65	3.2	4.25	529	43	-6	515	2.8	4.27	3.274			-1.025
94	R	82	F	22.5			47.87	48.01	21.85	3.11	4.35	577	48.1	-6.7	561	2.65	4.37	3.337			-0.74
95	R	77	M	21			44.84	46.03	23.44	3.05	4.51	574	46	-6.7	551	2.59	4.52	3.215			-1.485
96	L	80	M	18.5			42.73	43.53	24.81	3.15	4.68	608	43.1	-5.9	584	2.67	4.67	3.428			-1.23
97	R	78	F	14			44.02	44.95	25.83	2.98	4.82	573	44.2	-6.4	553	2.52	4.84	3.144			-0.875
98	R	75	F	20.5			44.94	45.55	23.4	2.44	4.76	452	45.5	-6.2	443	2.12	4.76	3.52			-0.34
99	R	80	F	22			43.05	43.05	23.66	3.04	4.87	543	43.2	-6.1	521	2.63	4.91	3.583			-0.28
100	R	75	M	17			42.11	44.03	25.92	3.62	4.69	581	43.3	-6.2	561	3.15	4.77	3.345			-1.84
101	L	71	F	12			43.96	44.4	26.53	3.14	4.51	618	44.2	-5.9	598	2.72	4.54	3.249			-0.75
102	R	70	M	21.5			43.77	44.08	23.54	3.44	4.31	540	44	-6.2	519	3.03	4.38	3.376			-0.595
103	R	76	F	24			43.6	44.45	22.97	3.21	4.6	582	44.1	-6.3	559	2.74	4.628	3.29			-1.505
104	L	53	M	10			42.81	44.52	28.52	3.11	4.42	588	43.7	-6.3	565	2.64	4.566	3.077			-3.195
105	R	73	F	20.5			43.85	44.65	23.69	2.97	4.39	504	44.4	-6.3	492	2.6	4.372	3.133			-1.07
106	R	67	F	16.5			41.87	42.95	26.51	3.08	4.18	550	42.5	-5.9	538	2.62	4.177	3.3			-2.425
107	R	66	M	16			42.82	43.95	26.44	3.41	4.15	548	43.5	-6.1	530	2.97	4.151	3.147			-3.425
108	R	53	M	17.5			41.18	42.47	26.72	3.38	4.66	600	42.1	-6	572	2.9	4.674	3.271			-2.845
109	R	75	M	20.5			45.16	45.71	23.22	3.5	4.09	603	45.8	-6.6	584	3.01	4.043	3.332			-0.655
110	R	76	M	23.5			44.12	44.94	23.55	3.36	4	562	44.5	-6.2	553	2.91	4.035	3.156			-2.16
111	R	83	M	18			44.82	45.29	24.16	3.37	4.69	543	45.1	-6.5	524	2.95	4.718	3.338			-0.23
112	R	59	M	13.5			42.27	42.61	26.6	3.83	4.06	544	42.5	-5.9	528	3.39	4.075	3.231			-0.11
113	R	87	M	21.5			45.23	45.45	23.1	3.11	4.91	568	45.3	-6.4	550	2.65	4.804	3.337			-1.035
114	R	63	F	21			42.28	44.14	23.91	2.99	3.94	557	43.2	-6.1	534	2.55	3.935	3.1			-0.77
115	R	66	M	20			41.96	42.48	24.5	3.46	4.57	624	42.3	-6.2	597	2.94	4.673	3.362			0.095
116	R	86	M	19.5			42.57	43.31	24.44	3.12	4.58	555	43.3	-6.1	542	2.7	4.567	3.354			-0.47
117	R	75	F	17.5			41.49	42.94	25.29	3.18	4.76	543	42.8	-5.9	525	2.76	4.798	3.54			0.26
118	R	45	F	9			42.15	44.09	29.31	3.25	4.03	552	43.2	-6	538	2.8	4.058	3.007			-2.8
119	L	59	M	19			42.45	43.2	24.67	3.26	4.56	571	42.8	-6.2	555	2.79	4.461	3.07			-0.285
120	R	74	F	19.5			44.21	44.62	23.93	2.95	4.94	558	44.2	-6.2	541	2.53	4.964	3.443			-0.135
121	R	72	F	19			42.89	44.2	24.4	3.45	4.71	542	43.9	-6.1	525	3.02	4.756	3.288			-0.47
122	R	68	M	10			43.48	44.88	28.16	3.5	4.55	561	44.3	-6.1	551	3.08	4.68	3.835			-2.755
123	L	33	F	13			43.37	44.25	27.37	3.78	3.78	554	44.1	-6.2	532	3.28	3.841	3.142			-2.82
124	R	58	M	14			42.85	43.25	26.14	3.29	4.68	503	43.1	-5.9	488	2.91	4.705	3.415			-0.735
125	R	86	F	25			43.22	44.65	22.36	2.37	4.76	565	44.1	-6.3	540	1.93	4.75	3.029			-0.085
126	R	78	F	19.5			45.81	46.69	24.2	3.29	4.35	500	46.3	-6.4	490	2.9	4.369	3.234			-3.225
127	R	62	M	11			42.19	42.61	29.02	3.68	4.11	607	42.7	-6.2	592	3.2	4.109	3.228			-3.055
128	R	75	F	24			40.65	40.89	23.63	2.65	4.9	601	40.9	-5.8	576	2.19	4.896	2.937			-0.68
129	R	74	F	20			45.73	46.42	24.25	3.07	4.62	558	46.3	-6.7	545	2.64	4.643	3.405			-3.325
130	R	78	M	21.5			44.08	45.1	24.3	3.01	4.94	595	44.8	-6.2	576	2.53	4.961	3.331			-3.13
131	R	71	M	17			42.27	43.79	26.08	3.39	4.51	514	43	-5.8	502	3	4.541	2.999			-2.4
132	R	50	F	13.5			40.85	41.38	27.52	3.85	3.88	565	41.3	-5.7	548	3.42	3.89	3.358			-1.135
133	L	66	M	20			43.83	44.02	24.75	3.45	4.5	541	43.9	-6.2	521	3.01	4.517	3.329			-1.81
134	R	68	M	20			45.55	46.09	23.16	3.46	4.18	547	45.8	-6.5	533	3.03	4.186	3.443			-0.745
135	R	70	F	25			46.88	47.96	21.42	2.22	4.75	555	47.4	-6.8	544	1.81	4.689	3.159			-1.705
136	R	78	M	18.5			42.69	42.81	25.39	3.95	4.85	537	43	-6	517	3.51	4.371	3.831			-1.44
137	R	61	F	12			44.78	45.05	26.3	3.84	4.33	517	45.1	-6.7	497	3.44	4.379	3.493			-0.995
138	R	84	M	19.5			44.91	45.08	23.79	3.17	4.38	472	45.1	-6.3	465	2.82	4.374	3.362			-0.92
139	R	65	M	18.5			44.46	45.88	24.08	3.84	3.7	571	45.5	-6.5	556	3.39	3.717	3.379			-0.33
140	L	61	F	22.5			43.16	43.43	23.39	2.69	4.59	539	43.1	-6.1	521	2.24	4.683	3.27			-0.4
141	R	58	F	21.5			42.67	43.28	23.76	2.67	4.64	639	42.9	-6.5	612	2.15	4.645	3.048			-0.215
142	R	58	F	13.5			43.32	44.79	26.54	3.15	4.1	625	44.3	-6.5	612	2.78	4.085	3.174			-1.99
143	R	81	M	15.5			44.94	45.66	24.84	3.13	4.22	589	45.2	-6.3	575	2.67	4.216	3.062			-0.925
144	R	77	F	22.5			44.38	44.77	22.97	2.87	4.94	508	44.6	-6.2	489	2.49	4.955	3.293			-0.89
145	R	76	M	21.5			45.39	45.87	22.81	2.64	5.22	561	45.6	-6.6	543	2.2	5.241	3.047			-0.75
146	R	81	F	24			42.23	42.94	23.26	2.96	3.86	507	42.7	-6.1	505	2.55	3.834	3.08			-1.275
147	R	83	M	19			42.88	44.07	24.38	3.02	5.17	569	43.6	-6.3	552	2.57	5.188	3.431			-0.19
148	R	71	F	21			42.35	43.15	24.02	2.77	5.09	526	43	-6	508	2.36	5.109	3.121			-0.5
149	R	85	F	24.5			46.14	46.79	21.78	2.28	4.77	553	46.2	-6.6	538	1.86	4.767	3.264			-1.32
150	R	61	M	13.5			40.83	40.95	28.44	3.12	4.15	580	40.9	-6	568	2.66	4.175	2.788			-2.835
151	R	70	F	23			42.12	43.29	23.51	2.85	5.27	584	42.7	-6.2	555	2.41	5.294	3.414			0.06
152	R	84	M	24			42.39	43.59	23.01	3.16	4.74	524	43.1	-6.1	508	2.77	4.76	3.34			-0.485
153	R	81	M	19			44.27	45.01	23.96	2.55	5.55	562	44.6	-6.2	553	2.11	5.577	3.458			-0.35
154	R	69	M	22			43.07	45.25	23.28	3.14	4.63	524	44.2	-6.2	512	2.73	4.634	3.228			-0.595
155	R	62	F	16			43.36	44.15	26.22	3.11	4.28	529	43.8	-6.4	517	2.71	4.286	3.081			-2.57
156	R	71	F	23			43.74	44.37	22.92	2.79	4.87	579	44.3	-6.3	560	2.33	4.86	3.19			0.375
157	L	78	F	23.5			43.86	43.98	22.85	2.58	4.69	546	43.3	-6.3	527	2.15	4.684	3.089			-0.5
158	R	56	F	8			41.38	41.5	30.65	3.14	4.6	548	41.8	-6	534	2.7	4.635	3.14			-2.56
159	R	71	F	24.5			42.95	44.08	22.87	2.7	4.8	494	43.7	-6.1	481	2.33	4.794	3.211			-1.825
160	R	83	F	23			39.77	40.46	24.71	2.74	5.14	533	40.2	-5.5	516	2.33	5.116	3.262			-1.085
161	R	81	M	21			42.73	42.98	23.96	2.76	5.27	585	43.2	-5.9	563	2.3	5.296	3.598			0.255
162	R	66	F	19			44.04	45.01	24.05	3	4.33	540	44.6	-6.2	525	2.57	4.367	3.169			-0.455
163	R	47	M	12.5			44.59	46.21	26.19	3.56	4.38	541	45.5	-6.5	522	3.12	4.43	3.107			-1.865
164	R	47	M	9			41.26	41.75	29.57	3.1	4.05	557	41.6	-5.6	542	2.66	4.088	3.111			-1.65
165	R	74	F	16			44.98	45.91	25.42	2.95	4.96	533	45.6	-6.5	518	2.54	4.992	3.336			-2.78
166	R	77	F	20.5			45.59	45.95	23.06	3.29	3.9	511	45.9	-6.6	493	2.9	3.888	3.245			-0.435
167	R	54	M	21.5			42.15	42.56	24.01	3.57	3.96	589	42.4	-6.1	575	3.2	3.9	3.298			-0.693
168	R	77	F	18.5			43.86	45.08	24.69	3.17	4.82	537	44.9	-6.3	531	2.74	4.851	3.273			-1.635
169	R	67	F	18			44.39	45.2	25.07	3.07	4.11	507	45.1	-6.6	493	2.72	4.112	3.09			-2.71
170	L	64	F	19.5			43.33	44.48	24.33	3.78	4.14	558	43.8	-6.2	543	3.32	4.17	3.511			-1.175
171	R	82	M	20			43.76	44.36	23.73	3.03	5.11	538	44.2	-6.4	524	2.63	5.122	3.658			0.715
172	R	67	M	14			47.99	48.25	25.36	4.34	3.68	538	48.1	-6.7	523	3.71	3.717	3.578			-3.7
173	R	60	M	13			41.28	41.78	28.24	3.36	4.11	639	41.7	-6.1	619	2.82	4.141	3.098			-2.135
174	R	74	F	18.5			43.5	43.76	24.96	3.65	3.8	537	43.7	-6.4	522	3.23	3.813	3.375			-1.02
175	R	63	F	23.5			41.02	41.53	23.84	2.52	4.78	548	41.3	-6.1	527	2.1	4.768	3.038			-0.435
176	R	74	F	21.5			44.73	45.26	23.07	2.85	4.51	572	45.1	-6.3	551	2.4	4.503	2.795			-0.475
177	R	68	F	22.5			45.01	45.83	22.65	3.1	4.53	530	45.6	-6.4	517	2.69	4.511	3.451			-0.28
178	R	67	F	10			44.39	44.95	27.01	3.35	3.97	544	45	-6.6	525	2.92	3.982	3.231			-1.235
179	R	70	F	18.5			44.27	44.89	24.89	3.08	4.58	559	44.9	-6.6	547	2.64	4.594	3.073			-1.79
180	R	79	F	21.5			44.37	45.79	23.33	2.99	4.34	559	45.2	-6.6	541	2.59	4.308	3.328			-1.395
181	R	70	F	23.5			43.73	46.13	22.62	2.75	4.57	524	45.1	-6.5	513	2.35	4.559	3.318			-0.11
182	R	77	M	22			43.43	44.26	23.37	2.79	5.38	549	43.9	-6.1	535	2.38	5.405	3.299			-0.17
183	R	56	M	18.5			43.51	43.75	24.77	3.71	3.9	588	43.6	-6.1	571	3.25	3.909	3.285			-1.475
184	R	74	F	19.5			43.54	44.27	24.21	3.22	4.55	520	44.1	-6.3	512	2.8	4.536	3.402			-0.63
185	R	79	F	24			44.84	46.37	22.26	2.97	4.28	540	45.9	-6.6	523	2.53	4.305	3.343			-0.93
186	R	64	M	15			42.77	43.89	26.79	3.74	4.09	561	43.8	-6.2	553	3.28	4.113	3.239			-2.835
187	R	82	M	21			41.29	42.45	24.43	3.55	4.23	570	42.1	-6.2	559	3.1	4.237	3.454			-0.615
188	R	76	F	24			43.72	44.49	22.73	2.73	5.54	542	44.1	-6	523	2.33	5.513	3.167			0.12
189	R	72	F	24.5			42.38	43.04	22.91	2.88	4.84	523	43.1	-6	509	2.46	4.84	3.262			0.31
190	R	80	M	19.5			44.31	45.26	23.78	3.19	5	543	45	-6.2	529	2.77	4.995	3.327			-0.55
191	L	54	M	16.5			38.63	39.26	27.91	3.15	4.37	458	39.2	-6.3	422	2.89	4.375	3.335			-0.545
192	R	61	F	18.5			44.05	44.34	25.23	3.17	4.49	559	44.4	-6.1	542	2.73	4.499	3.286			-3.305
193	R	73	F	23.5			44.36	45.14	22.57	2.63	4.78	560	45.1	-6.3	539	2.2	4.768	3.082			-0.855
194	R	79	F	20			44.07	45.33	23.68	3.45	4.6	563	45.1	-6.5	542	3.03	4.648	3.529			-0.385
195	R	63	F	19			46.27	46.55	23.29	3.32	3.85	492	46.4	-6.4	472	2.95	3.859	3.424			-1.19
196	L	84	M	19.5			41.24	42.97	24.82	3.32	4.62	493	42.2	-5.9	483	2.92	4.65	3.362			-0.715
197	R	75	F	22.5			45	45.24	22.68	2.79	4.88	571	45.2	-6.5	552	2.35	4.913	3.156			-0.13
198	R	64	F	22			44.98	45.73	22.94	2.57	4.88	552	45.6	-6.8	542	2.11	4.715	2.868			-0.49
199	R	84	F	19			43.27	44.18	24.36	2.84	5.39	542	43.9	-6.3	521	2.42	5.457	3.311			-0.57
200	R	55	F	21			44.89	45.59	23.2	2.93	4.71	561	45.2	-6.4	541	2.46	4.739	3.083			-0.735
201	R	59	F	19			43.43	44.24	24.81	3	4.91	554	43.9	-6.1	524	2.57	4.938	3.169			-2.015
202	R	59	M	9			42.08	42.84	29.3	3.58	4.64	531	42.5	-5.9	519	3.16	4.692	3.165			-2.095
203	R	83	M	21			45.55	46.04	23.12	3.08	4.99	497	45.7	-6.3	483	2.7	5.032	3.317			-0.81
204	L	59	M	17.5			43.11	43.66	25.83	3.58	4.18	610	43.4	-6.2	593	3.06	4.231	3.566			-2.615
205	R	73	F	18.5			45.21	47.21	23.72	3.22	4.46	571	46	-7	543	2.7	4.49	3.1			-0.76
206	R	77	F	22.5			43.09	44.06	23.32	3.12	3.92	522	43.6	-6.1	501	2.72	3.887	3.351			-0.635
207	R	76	F	19.5			43.89	44.8	24.34	3.38	4.14	549	44.6	-6.3	532	2.97	4.164	3.477			-2.15
208	L	82	M	18.5			41.32	42.12	25.46	3.3	4.98	545	41.7	-5.8	530	2.87	4.942	3.491			-0.36
209	R	62	F	20.5			43.32	43.71	23.99	2.84	4.67	568	43.5	-6.4	553	2.39	4.673	3.289			0.055
210	R	66	F	21.5			45.64	45.64	22.93	3.33	3.96	526	45.7	-6.4	511	2.93	3.968	3.383			-0.885
211	R	85	F	21.5			43.85	44.85	23.52	2.88	5.65	509	44.3	-6	493	2.48	5.555	3.343			-0.8
212	Ｌ	66	F	19			44.14	45.25	24.12	3.68	3.79	533	44.6	-6.4	523	3.26	3.761	3.658			-0.905
213	R	68	F	23			44.02	44.36	22.97	2.85	4.64	570	44.1	-6.4	555	2.41	4.622	3.06			-0.695
214	R	79	F	23			43.79	44.02	23.08	2.91	5.11	549	44.1	-6.2	531	2.49	5.07	3.351			-0.465
215	R	59	F	25			44.14	45.59	22.76	3.13	4.05	550	44.9	-6.4	534	2.72	4.062	3.362			-2.83
216	R	75	F	23.5			44.22	44.97	22.79	3.17	4.28	534	45	-6.3	521	2.76	4.279	3.399			-1.205
217	R	69	F	17			44.19	44.48	25.46	3.47	4.65	544	44.4	-6.2	529	3.05	4.649	3.416			-2.405
218	R	55	F	12.5			42.89	43.8	27.25	3.24	4.22	523	43.3	-6.1	506	2.83	4.237	3.018			-2.49
219	R	83	M	15.5			42.28	42.8	26.09	3.38	5.27	582	42.5	-6	560	2.92	5.228	3.452			-0.525
220	R	63	F	23			44.27	44.85	23.04	2.98	3.94	517	44.5	-6.3	504	2.59	3.928	3.058			-2.32
221	R	60	M	7			44.27	44.93	29.03	3.24	3.89	485	45.2	-6.3	466	2.88	3.905	3.051			-2.145
222	R	64	M	17			40.28	41.13	27.25	3.67	3.88	544	40.8	-5.7	528	3.24	3.866	3.481			-2.515
223	R	62	F	16.5			41.88	42.9	26.43	3.5	4.2	569	42.6	-6	552	3.05	4.025	3.263			-2.81
224	R	76	F	20.5			44.57	44.92	23.54	2.53	4.88	562	44.7	-6.6	549	2.1	4.848	2.97			-0.565
225	R	66	M	13.5			43.07	44.16	27.45	3.6	3.94	568	43.7	-6.2	553	3.16	3.923	3.413			-3.005
226	R	62	M	17.5			44.09	45.35	25.25	3.33	4.06	542	44.8	-6.3	526	2.94	4.063	3.37			-2.215
227	R	60	M	22			44.59	45.27	22.85	3.08	4.64	550	45	-6.3	537	2.66	4.677	3.433			-0.175
228	R	66	F	24			45.41	47.15	22.84	2.81	4.6	505	46.8	-6.5	488	2.48	4.596	3.199			-3.515
229	R	77	F	22			44.32	44.64	23.14	2.92	4.07	504	44.5	-6.5	495	2.54	4.055	3.13			-0.6
230	R	65	F	17.5			42.13	42.84	26.1	3.66	4.04	501	42.9	-6	488	3.3	4.048	3.478			-2.57
231	R	66	M	24			44.45	45.25	22.4	3.25	4.32	513	44.9	-6.3	501	2.83	4.312	3.403			-0.575
232	R	67	F	16.5			41.95	43.37	25.65	2.85	4.78	565	42.7	-6.2	549	2.41	4.793	3.117			-1.645
233	R	71	M	17			42.87	43.53	26.12	3.41	4.41	582	43.4	-6.1	566	2.95	4.409	3.312			-2.29
234	R	63	M	9			42.29	43.81	28.12	2.9	4.76	480	43.2	-6.1	474	2.52	4.779	3.158			-0.77
235	R	76	F	23			45.21	46.18	22.27	2.6	4.93	535	45.8	-6.5	521	2.21	4.915	3.301			-0.23
236	R	83	F	20.5			41.15	42	24.66	2.7	5	576	41.8	-6	555	2.25	5.005	3.212			-0.55
237	R	79	M	23.5			45.57	47.05	22.16	2.94	4.37	577	46.5	-6.7	563	2.48	4.369	3.301			-0.855
238	R	77	M	18.5			40.87	41.19	26.34	3.36	4.27	587	41.1	-5.9	565	2.9	4.28	3.197			-2.2
239	R	74	F	24.5			44.18	45.26	22.24	2.44	4.67	606	44.9	-6.6	585	1.96	4.667	2.74			-0.92
240	R	71	F	21			45.8	46.11	23.68	3.19	4.52	560	45.6	-6.4	542	2.78	4.554	3.426			-2.39
241	R	82	F	23.5			44.81	45.55	22.5	2.55	4.98	524	45.3	-6.2	510	2.15	4.955	3.292			-1.275
242	R	59	M	10			43.94	45.16	27.69	3.37	4.51	517	43.6	-6.2	506	2.92	4.55	3.502			-2.115
243	R	72	F	21.5			41.75	42.73	24.15	2.79	4.71	551	42.2	-6.1	535	2.37	4.711	3.073			-0.885
244	R	69	F	8			41.7	42.56	30.25	3.78	4	585	42.4	-6.2	567	3.31	4.016	3.014			-2.5
245	L	65	F	25			42.52	43.03	23.28	3.15	4.23	532	43	-6.2	519	2.74	4.27	3.204			-2.215
246	R	51	F	24			41.93	42.16	23.37	2.89	3.88	524	42	-5.9	508	2.49	3.88	3.089			-1.115
247	R	64	F	24.5			46.61	47.07	21.78	2.78	4.56	564	46.9	-6.6	545	2.35	4.553	3.149			-0.9
248	L	78	M	22.5			43.63	44.79	23.15	3.03	4.19	525	44.1	-6.1	516	2.62	4.202	3.111			-0.815
249	R	73	M	20.5			42.93	43.95	23.9	2.82	4.85	532	43.6	-6.2	513	2.4	4.849	3.246			-0.025
250	R	76	F	23			44.61	45.59	22.52	3.27	4.08	580	44.9	-6.5	561	2.83	4.068	3.266			-0.99
251	R	74	F	22			42.89	43.51	23.59	2.62	4.75	525	43.4	-6.1	510	2.23	4.768	3.038			-1.085
252	R	72	M	20.5			43.69	43.89	24.34	2.88	4.95	567	43.7	-6.3	533	2.42	5	3.161			-1.545
253	R	74	M	24			42.06	43.61	23.15	2.99	3.88	553	42.7	-6.2	537	2.56	3.816	2.864			-1.13
254	R	71	M	18.5			43.88	44.44	25.14	3.28	4.01	580	44.3	-6.4	562	2.84	3.968	3.005			-2.745
255	R	69	M	18.5			44.39	44.55	24.44	3.68	4.36	573	44.5	-6.2	560	3.23	4.391	3.522			-0.975
256	R	81	F	24			43.35	43.78	22.72	2.97	4.58	546	44	-6.4	536	2.53	4.569	2.971			-0.515
257	R	77	M	20.5			43.71	44.95	23.6	3.33	3.92	581	44.3	-6.4	570	2.88	3.912	3.256			-0.26
258	R	68	F	23.5			41.48	42.45	24.14	3.01	4.37	544	42.1	-6	522	2.6	4.362	3.012			-2.245
259	R	90	F	22.5			45.62	46.94	22.47	2.65	4.91	594	46.1	-6.5	575	2.18	4.906	2.944			-0.51
260	L	77	F	24.5			45.96	46.63	21.72	2.58	4.73	563	46.1	-6.6	552	2.12	4.769	2.947			-0.48
261	R	49	M	15.5			40.96	41.16	27.26	3.33	4.61	648	41.2	-5.9	634	2.81	4.622	3.163			-1.79
262	R	86	M	21.5			41.85	42.3	24.13	3.38	4.74	580	41.9	-5.8	564	2.91	4.75	3.394			-0.255
263	L	94	F	19.5			42.76	44.65	24.24	2.45	5	497	43.9	-6	476	2.11	4.968	3.335			-1.555
264	R	89	F	21.5			43.5	45.46	23.23	2.61	5.24	556	44.3	-6.3	539	2.18	5.252	3.28			0.055
265	R	82	M	22.5			43.53	44.57	23.35	3.16	4.35	562	44	-6.4	551	2.71	4.373	3.32			-0.435
266	R	64	M	18.5			45.33	45.61	24.67	3.21	4.54	542	45.6	-6.5	527	2.78	4.589	3.343			-3.14
267	R	62	F	21			44.24	45.18	23.43	3.07	4.31	518	44.7	-6.5	504	2.68	4.263	3.219			-0.4
268	L	69	F	22.5			44.2	44.88	23.01	2.87	4.88	534	44.7	-6.3	526	2.44	4.918	3.157			-0.845
269	R	74	F	21.5			42.97	43.92	23.59	2.9	4.67	578	43.5	-6.3	560	2.42	4.691	3.156			-0.2
270	R	69	M	21			42.98	43.36	23.96	3.14	4.99	545	43.2	-6.1	521	2.72	5.036	3.481			-0.48
271	R	62	F	16			46.05	47.39	24.98	3.56	4.1	545	46.9	-6.7	527	3.14	4.124	3.465			-2.82
272	R	88	M	18			44.55	45.21	24.21	3.13	5.81	542	44.9	-6.3	524	2.72	5.232	3.675			-0.265
273	R	64	F	16.5			44.06	44.76	25.03	3.28	4.34	572	44.7	-6.1	555	2.82	4.349	3.253			-1.025
274	R	53	F	13.5			42.17	43.86	27.44	3.26	4.56	565	43	-6.1	543	2.82	4.592	3.14			-2.74
275	R	70	F	21			43.08	43.94	23.71	3.6	4.18	557	43.8	-6.1	542	3.18	4.182	3.003			-0.69
276	R	88	F	23.5			42.29	42.67	23.81	2.63	5.09	515	42.2	-6.1	503	2.23	5.096	3.051			-1.755
277	R	61	M	11			42.37	42.83	27.7	3.6	4.39	529	42.5	-6	515	3.2	4.364	3.543			-1.24
278	R	82	M	20			42.63	43.41	24.23	3.39	4.48	508	43.4	-5.9	489	3	4.495	3.54			-0.615
279	R	79	F	24.5			42.85	44.02	22.76	2.55	4.78	563	43.5	-6.2	541	2.11	4.771	3.167			-0.585
280	R	73	M	12.5			43.97	44.42	27.24	3.28	4.87	636	43.9	-6.5	611	2.77	4.92	3.461			-2.075
281	R	75	F	13			43.23	44.43	27.32	3.89	4.34	553	44	-6.3	537	3.47	4.385	3.442			-2.565
282	R	74	F	23.5			44.95	45.73	22.39	3.23	4.86	474	45.5	-6.4	461	2.87	4.862	3.517			-0.29
283	R	59	M	19			42.62	43.35	24.55	3.74	4.37	537	43.1	-5.9	522	3.29	4.396	3.591			-0.555
284	R	53	M	18.5			42.91	43.17	24.8	3.63	3.74	595	43	-6.2	576	3.18	3.685	3.093			-0.565
285	R	57	M	10			41.87	43.55	29.19	3.67	4.1	575	43	-6	558	3.2	4.086	3.301			-2.76
286	R	65	M	15			44.4	44.69	26.28	3.85	4.15	600	44.6	-6.4	587	3.35	4.216	3.451			-2.175
287	R	69	F	21			43.23	43.61	23.83	3.52	4.52	594	43.4	-6.1	566	3.04	4.553	3.542			-0.72
288	R	53	M	20.5			39.6	40.23	25.38	3.02	4.56	564	39.9	-5.4	555	2.57	4.577	2.969			-1.12
289	R	55	F	19.5			42.17	42.83	24.52	3.45	4.23	530	42.8	-6	521	3.04	4.218	3.512			-0.13
290	R	53	M	16.5			41.52	42.26	27.26	3.31	4.4	532	42.2	-6	515	2.91	4.408	3.148			-3.615
291	R	77	F	22			44.3	45.55	23.04	3.18	4.64	510	45	-6.3	495	2.79	4.66	3.465			-0.465
292	R	80	M	22.5			43.06	44.18	23.34	3.07	4.45	604	44	-6.3	585	2.59	4.459	3.179			-0.37
293	R	68	M	20.5			43.81	44.23	23.76	3.43	4.04	532	44	-6.2	514	3.03	4.032	3.429			-0.765
294	L	75	M	17			44.91	45.16	25.34	2.49	5.31	517	44.8	-6.2	501	2.1	5.32	3.36			-2.635
295	R	76	M	23			44.72	44.88	22.71	3.16	3.98	552	44.7	-6.4	531	2.74	3.97	3.104			-0.575
296	R	69	F	22.5			46.43	46.65	22.29	2.61	4.86	494	46.3	-6.6	489	2.26	4.851	3.164			-0.225
297	R	73	F	24			42.91	43.82	22.91	3.19	4.83	525	43.6	-6.2	515	2.8	4.866	3.282			-0.51
298	R	68	F	16			41.2	42.72	26.96	3.51	4.56	512	42.4	-6	503	3.09	4.593	3.524			-2.63
299	R	66	M	18			43.61	43.96	25.6	3.1	4.34	568	44.1	-6.4	546	2.65	4.359	2.958			-3.22
300	R	67	F	13			41.1	41.48	28.28	3.45	4.06	553	41.1	-5.8	533	3.01	4.047	3.435			-1.605
301	R	75	F	22			46.61	47.6	22.2	2.95	4.88	546	47.3	-6.6	531	2.54	4.905	3.484			-0.12
302	R	74	M	19.5			45.48	45.67	23.49	3.2	4.6	537	45.7	-6.3	520	2.78	4.5	3.248			-0.815
303	Ｒ	70	F	22.5			42.13	42.98	23.64	3.02	4.44	542	42.8	-6.1	523	2.62	4.43	3.401			-0.615
304	Ｒ	64	M	10			41.42	42.91	28.77	3.74	3.92	566	42.4	-6.2	549	3.3	3.932	3.066			-1.26
305	Ｒ	67	F	17			43.76	44.5	25.69	2.75	4.52	558	44	-6.2	551	2.31	4.51	3.015			-3.325
306	Ｒ	84	F	20.5			45.57	46.67	23.06	2.84	4.67	521	46.5	-6.7	504	2.44	4.654	3.142			-0.505
307	Ｒ	78	F	22			44.18	45.65	23.02	3.05	4.9	526	45.1	-6.3	507	2.64	4.972	3.4			-1.26
308	R	57	F	13.5			43.35	44.6	27.04	3.36	4.57	508	44.1	-6.2	498	2.99	4.59	3.17			-2.405
309	R	69	F	23.5			42.39	42.59	23.21	2.51	4.65	552	42.6	-6.1	537	2.09	4.664	2.765			-1.16
310	R	81	F	18.5			46.75	47.43	23.33	3.37	3.96	549	47.1	-6.8	533	2.95	3.952	3.219			-0.92
311	R	54	M	16			40.46	40.91	27.34	3.17	3.96	549	40.8	-5.8	536	2.73	4.005	3.012			-2.195
312	L	66	M	22.5			41.4	41.9	23.97	2.75	5.05	575	41.7	-5.9	555	2.27	5.032	3.399			-0.215
313	R	63	M	10			41.52	42.19	29.74	3.24	4.47	488	41.8	-5.7	491	2.87	4.486	3.375			-2.96
314	R	71	M	19			43.17	43.7	24.43	3.19	4.43	583	43.7	-6.1	572	2.72	4.428	3.334			-0.62
315	R	76	F	23.5			44.48	44.6	22.61	3.04	4.82	572	44.5	-6.3	558	2.6	4.836	3.414			0.085
316	R	76	M	21			42.35	43.34	24.06	2.73	4.93	536	43.2	-6.4	518	2.33	4.93	3.238			-0.27
317	R	73	M	20.5			43.09	43.66	24.98	2.22	5.28	560	43.6	-6.1	544	1.79	5.305	3.464			-2.525
318	R	83	M	16.5			42.44	43.81	26.31	2.52	5.12	578	43.3	-6	557	2.82	4.614	3.326			-2.785
319	R	77	F	24			43.21	44.08	22.76	2.82	4.6	576	43.9	-6.3	567	2.35	4.604	3.062			-0.995
320	R	74	F	21.5			43.3	44.41	23.5	3.23	4.58	588	44.3	-6.3	571	2.75	4.606	3.419			-0.235
321	R	72	M	20			42.85	43.95	25.04	3.03	4.49	620	43.3	-6.4	604	2.52	4.492	3.196			-2.195
322	R	73	M	9			43.89	44.2	28.15	3.48	4	546	44.1	-6.2	526	3.09	3.967	3.221			-1.57
323	R	76	F	21.5			43.33	43.91	23.61	3.02	4.66	583	43.8	-6.3	567	2.55	4.668	3.255			-0.25
324	R	72	M	17			43.09	43.62	25.7	3.14	4.52	537	43.3	-6.1	519	2.73	4.52	3.113			-2.215
325	R	70	M	13			44.69	45.46	26.93	3.4	4.62	581	45	-6.2	566	2.92	4.654	3.688			-3.025
326	R	86	M	21			42.96	43.7	23.78	3.51	4.74	524	43	-6	517	3.11	4.733	3.229			-0.21
327	R	80	F	23			44.45	45.81	22.66	2.62	4.98	604	45	-6.5	587	2.14	4.986	3.155			-0.47
328	R	56	M	24.5			42.57	44.4	23.55	3.1	3.82	568	43.5	-6.2	547	2.69	3.795	3.225			-3.145
329	R	77	F	18			44.64	45.75	24.88	3.19	4.95	566	45.3	-6.3	544	2.74	4.973	3.323			-2.87
330	R	67	M	25			41.65	42.15	23.03	2.14	5.2	543	42	-6	528	1.72	5.198	2.943			-1
331	R	71	F	16.5			43.17	43.86	25.21	3.48	4.69	591	43.6	-6.3	573	3	4.691	3.479			-0.29
332	R	50	F	21			42.07	43.56	23.99	3.05	4.36	545	42.7	-6.2	527	2.64	4.37	3.209			-0.12
333	R	73	F	19			44.95	45.37	24.08	3.62	3.9	556	45.4	-6.5	548	3.17	3.912	3.382			-1.76
334	L	82	F	26			43.89	44.44	22.67	2.07	5.23	598	44.1	-6	574	1.59	5.22	3.263			-2.405
335	Ｒ	73	M	19			42.54	43.25	24.74	3.9	4.21	625	42.9	-6.1	601	3.44	4.159	3.318			-0.42
336	R	58	M	21.5			42.34	42.9	23.93	3.34	4.46	575	42.8	-6.2	560	2.89	4.463	3.253			-0.555
337	R	72	F	19.5			42.97	43.92	25.09	2.77	4.47	600	44	-6.3	590	2.29	4.456	3.16			-3.38
